# Supplementary material for: The Economics of Regulating New Plant Breeding Technologies - Implications for the Bioeconomy Illustrated by a Survey Among Dutch Plant Breeders
Source: Front Plant Sci. 2019 Dec 20;10:1597. doi: 10.3389/fpls.2019.01597 (PMC6932994; doi:10.3389/fpls.2019.01597)
Supplement: Supplementary file 2 [file DataSheet_2.xlsx]

## Sheet: Blad1
Respondent ID	Collector ID	Start Date	End Date	IP Address	Email Address	Resp. Nr.	Last Name	Custom Data 1	Please indicate the seed-sector your company operates in:						Please indicate the main market of the company	Please indicate the country where the headquarter is located	Please indicate the total size of the company	Please indicate how strong you agree with the following statement: "In my current position within the company, I have a good overview on the impact of regulatory policies on the company."	Please indicate how strong you agree with the following statement: "The use of CRISPR-Cas technology plays an important role within the development of the products of our company."	Please indicate how strong you agree with the following statement: "For our company, the benefits of the use of CRISPR-Cas technology outweigh the costs of the EU approval procedure "	Please indicate how strong you agree with the following statement: "The decision of the EU Court of Justice has a negative impact on the investments in CRISPR-Cas technology within the company"	Please indicate how strong you agree with the following statement: "The decision of the EU Court of Justice has a negative impact on the competitiveness of our company".	Please indicate how strong you agree with the following statement: "There are equally important alternatives to CRISPR-Cas technology that are now being adopted within the company."	Please indicate how strong you agree with the following statement: "I believe precise mutagenetic technologies like CRISPR-Cas will be less stringently regulated within the EU in the near future (next 5 years)".	Please indicate how strong you agree with the following statement: "I believe that because of the decision by the CJEU, the Dutch plant breeding sector will lose it's leading position in the development of seeds for food production.	Additional comments
									Seed-potato or potato seeds	Vegetable seeds	Agricultural crops (except potatoes)	Fruit-trees	In vitro laboratorium	Other	Response	Open-Ended Response	Response	Response	Response	Response	Response	Response	Response	Response	Response	Open-Ended Response
10539290469	225237551	2019-02-19 16:13:09	2019-02-19 16:23:27	165.225.72.214		1				2					1	Haelen	4	4	3	5	5	5	2	3	5
10538929644	225237551	2019-02-19 13:56:01	2019-02-19 13:58:34	62.45.28.112		2								6	1	The Netherlands	2	2	2	2	5	5	3	2	4
10536892727	225237551	2019-02-18 15:29:50	2019-02-18 15:32:27	90.145.239.227		3				2					2	The Netherlands	2	4	1	2	4	2	4	3	2
10536700297	225237551	2019-02-18 13:44:34	2019-02-18 13:49:02	217.100.41.98		4							5		1	netherlands	3	2	0	1	4	4	2	3	4	we will let do this research now outside europe
10536532177	225237551	2019-02-18 11:38:07	2019-02-18 11:41:31	77.242.125.34		5					3				2	Denmark	4	4	4	1	5	4	4	1	4
10536423828	225237551	2019-02-18 10:14:00	2019-02-18 10:16:15	32.58.217.104		6					3				3	USA	4	3	5	5	2	5	2	4	4
10536383248	225237551	2019-02-18 09:38:56	2019-02-18 09:42:50	87.195.82.199		7			1						6	The Netherlands	1	4	4	2	2	1	3	3	4
10536325397	225237551	2019-02-18 08:48:00	2019-02-18 08:50:36	195.35.153.38		8				2					2	the Netherlands	3	4	5	4	4	5	3	4	3
10527426683	225237551	2019-02-13 13:13:17	2019-02-13 13:21:35	62.45.195.189		9			1				5		1	The Netherlands	3	3	0	4	4	3	1	4	5
10525694929	225237551	2019-02-12 19:03:28	2019-02-12 19:06:23	185.46.213.98		10				2					2	Netherlands	4	4	3	3	4	4	2	3	3
10524948942	225237551	2019-02-12 14:32:35	2019-02-12 14:37:54	212.178.222.29		11			1						1	the Netherlands	4	5	3	1	5	4	2	2	4	.@Q6: CRIPR Cas technology COULD play an important role but it currently does not due to the GM status
10523097594	225237551	2019-02-11 19:37:09	2019-02-11 19:40:21	85.115.33.180		12				2					2	The Netherlands	4	4	4	2	4	4	2	4	4
10522576380	225237551	2019-02-11 16:24:31	2019-02-11 16:28:11	185.134.217.103		13				2					1	Netherlands	1	2	2	1	3	3	2	4	4
10522426045	225237551	2019-02-11 15:25:21	2019-02-11 15:28:53	83.98.252.36		14				2					1	the Netherlands	2	2	5	3	5	4	2	3	4
10522328259	225237551	2019-02-11 14:41:06	2019-02-11 14:45:02	165.225.72.164		15				2					2	Netherlands	4	4	5	1	5	5	1	4	5
10522186020	225237551	2019-02-11 13:14:53	2019-02-11 13:23:00	165.225.72.222		16				2					1	Netherlands	4	4	4	2	5	5	2	4	5
10522171625	225237551	2019-02-11 13:09:48	2019-02-11 13:12:43	185.24.49.130		17				2					3	Netherlands	3	4	0	1	5	4	3	4	4
10522070766	225237551	2019-02-11 11:49:11	2019-02-11 11:54:52	90.145.71.162		18					3				2	Netherlands	4	4	3	1	4	2	2	3	3	For question 2, there is only one answer possible. We are a global company, so all of markets , except Asia and Africa should be mentioned.
10522045712	225237551	2019-02-11 11:31:45	2019-02-11 11:34:27	84.37.51.137		19					3				2	France	3	4	2	2	3	5	2	4	3
10522014284	225237551	2019-02-11 10:58:54	2019-02-11 11:09:05	80.101.202.179		20								6	2	netherlands	2	5	4	5	5	5	3	2	5	as the Chines run much faster with OUR technology, without limitations the desicionof EU can be seen as a real strategic disaster . We create the Post docs and doctors in Wageningen to compete in the near future and become the world leaders we will have to obey in next generation.
10521978006	225237551	2019-02-11 10:33:26	2019-02-11 10:39:50	90.145.239.227		21				2					2	The Netherlands	2	3	2	2	5	3	2	4	3
10521962992	225237551	2019-02-11 10:23:27	2019-02-11 10:27:10	83.162.187.129		22							5	6	5	Netherlands	3	5	4	1	1	1	1	4	2	Research is moved outside EU
10521902716	225237551	2019-02-11 09:29:19	2019-02-11 09:33:42	46.145.124.114		23			1						2	NL	4	5	1	1	3	1	4	1	1	Only a level playing field in the EU is crucial. End customers will get the products they want. If that is food without mutations, we're fine with that
10519824990	225237551	2019-02-09 12:40:24	2019-02-09 12:45:59	82.176.125.16		24					3				1	Netherlands	3	4	4	4	1	2	2	4	5
10518891002	225237551	2019-02-08 21:08:52	2019-02-08 21:12:52	84.85.161.209		25			1						2	The Netherlands	1	5	0	0	0	0	1	5	5
10517435818	225237551	2019-02-08 09:52:16	2019-02-08 09:56:08	90.145.153.26		26					3				2	The Netherlands	2	4	2	2	3	2	4	4	3
10516017401	225237551	2019-02-07 18:52:56	2019-02-07 18:58:21	80.239.90.18		27			1						1	The Netherlands	1	5	2	1	3	1	2	1	2	We have no possibilities to use these new tecniques and therefor can profit slightly from the EU ban on these techniques
10515627078	225237551	2019-02-07 16:33:50	2019-02-07 16:37:27	77.32.33.96		28				2					1	Holland	2	5	5	5	5	5	2	5	5
10515334044	225237551	2019-02-07 14:36:21	2019-02-07 14:42:18	85.146.184.38		29			1	2	3		5	6	3	Netherlands	1	5	5	3	4	5	2	4	5	We will open up a US laboratory because of the ruling. Growth that could have taken place in the EU will now take place in the US. It's a ridiculous decision and will cost the EU dearly in innovation/ competitiveness and economic growth.
10515315002	225237551	2019-02-07 14:27:44	2019-02-07 14:33:21	62.45.195.189		30							5		1	Honselerdijk	3	3	1	1	5	4	2	4	4
10514933623	225237551	2019-02-07 10:17:03	2019-02-07 10:26:01	185.41.137.61		31			1						2	Netherlands	3	4	3	1	4	4	1	4	2	Plant breeding is not a national item but a worldwide item. so if a techniek is available it wil be used and wenn it gives a benefit it will be spread out. So better to be involved with it then looking the orher way.
10514897491	225237551	2019-02-07 09:51:09	2019-02-07 09:57:27	213.125.191.170		32					3				2	The Netherlands	2	3	5	5	5	5	3	5	5
10514834327	225237551	2019-02-07 09:02:40	2019-02-07 09:04:38	217.63.93.209		33			1						2	NL	2	5	4	2	4	3	4	4	2
